# Supplementary material for: Vaccine Based on Dendritic Cells Electroporated with an Exogenous Ovalbumin Protein and Pulsed with Invariant Natural Killer T Cell Ligands Effectively Induces Antigen-Specific Antitumor Immunity
Source: Cancers (Basel). 2021 Dec 30;14(1):171. doi: 10.3390/cancers14010171 (PMC8750915; doi:10.3390/cancers14010171)
Supplement: Supplementary file 1 [file cancers-14-00171-s001.zip]

Archive with 1 entries (1 files):
- cancers-1524696-supplementary.pdf
